# Supplementary material for: Predicting Perennial Ryegrass Cultivars and the Presence of an Epichloë Endophyte in Seeds Using Near-Infrared Spectroscopy (NIRS)
Source: Sensors (Basel). 2025 Feb 19;25(4):1264. doi: 10.3390/s25041264 (PMC11860381; doi:10.3390/s25041264)
Supplement: Supplementary file 1 [file sensors-25-01264-s001.zip]

Archive with 1 entries (1 files):
- sensors-3441934-supplementary.pdf
